# Supplementary material for: Epidemiology and risk factors of expatriates returning to Switzerland colonized at the intestinal level with multidrug-resistant Enterobacterales
Source: Eur J Clin Microbiol Infect Dis. 2025 Feb 14;44(4):1007–14. doi: 10.1007/s10096-025-05069-w (PMC11947073; doi:10.1007/s10096-025-05069-w)
Supplement: Supplementary file 1 — Supplementary Material 1 [file 10096_2025_5069_MOESM1_ESM.xlsx]

## Sheet: Figure 1a
Figure 1a. Source data for Figure 1a
Species	Counts
E. coli	107
C. freundii	5
A. hydrophila	1
E. kobei	1
K. variicola	1
E. ruysiae	1
R. electrica	1
K. pneumoniae	2
Note. Data generated from Supplementary File 1

## Sheet: Figure 1b
Figure 1b. Source data for Figure 1b
Main bla	Count	Percent a
blaCTX-M-15	66	61.6822
blaCTX-M-14	6	5.60748
blaCTX-M-55	6	5.60748
blaCTX-M-27	2	1.86916
blaCTX-M-3	1	0.934579
blaCTX-M-24	1	0.934579
blaCTX-M-65	1	0.934579
blaCTX-M-27, blaDHA-1	4	3.73832
blaCTX-M-15, blaDHA-1	2	1.86916
blaSHV-5	2	1.86916
blaSHV-12	1	0.934579
blaDHA-1	2	1.86916
Note. Data generated from Supplementary File 1
a Percent of a total of 107 E. coli strains

## Sheet: Figure 1c
Figure 1c. Source data for Figure 1c
Unique STs	Counts	Commenta
ST69	10	None
ST131	8	None
ST5614	5	None
ST1193	5	None
ST38	5	None
ST394	4	None
ST10	4	None
ST450	3	None
ST349	3	None
ST429	2	Other (≤ 2)
ST1114	2	Other (≤ 2)
ST1136	2	Other (≤ 2)
ST219	2	Other (≤ 2)
ST46	2	Other (≤ 2)
ST616	2	Other (≤ 2)
ST648	2	Other (≤ 2)
ST12637	2	Other (≤ 2)
ST167	2	Other (≤ 2)
ST1196	2	Other (≤ 2)
ST641	2	Other (≤ 2)
ST48	2	Other (≤ 2)
ST34	2	Other (≤ 2)
ST196	1	Other (≤ 2)
ST218	1	Other (≤ 2)
ST165	1	Other (≤ 2)
ST59	1	Other (≤ 2)
ST120	1	Other (≤ 2)
ST13823	1	Other (≤ 2)
ST4988	1	Other (≤ 2)
ST5909	1	Other (≤ 2)
ST224	1	Other (≤ 2)
ST31	1	Other (≤ 2)
ST617	1	Other (≤ 2)
ST761	1	Other (≤ 2)
ST44	1	Other (≤ 2)
ST2332	1	Other (≤ 2)
ST2178	1	Other (≤ 2)
ST15576	1	Other (≤ 2)
ST101	1	Other (≤ 2)
ST295	1	Other (≤ 2)
ST117	1	Other (≤ 2)
ST452	1	Other (≤ 2)
ST6396	1	Other (≤ 2)
ST2144	1	Other (≤ 2)
ST73	1	Other (≤ 2)
ST58	1	Other (≤ 2)
ST504	1	Other (≤ 2)
ST1284	1	Other (≤ 2)
ST206	1	Other (≤ 2)
ST7366	1	Other (≤ 2)
ST1303	1	Other (≤ 2)
ST357	1	Other (≤ 2)
ST3268	1	Other (≤ 2)
ST15577	1	Other (≤ 2)
ST442	1	Other (≤ 2)
ST361	1	Other (≤ 2)
Note. Data generated from Supplementary File 1
a E. coli strains (n= 60) where STs were shared between 2 strains or were unique (n= 1).

## Sheet: Figure 1d
Figure 1d. Source data for Figure 1d
Phylogroup	Counts	Percenta
A	34	31.7757
B1	22	20.5607
B2	19	17.757
D	24	22.4299
E	4	3.73832
F	3	2.80374
G	1	0.934579
Note. Data generated from Supplementary File 1
a Percent of a total of 107 E. coli strains
