# Supplementary material for: Epidemiology and risk factors of expatriates returning to Switzerland colonized at the intestinal level with multidrug-resistant Enterobacterales
Source: Eur J Clin Microbiol Infect Dis. 2025 Feb 14;44(4):1007–14. doi: 10.1007/s10096-025-05069-w (PMC11947073; doi:10.1007/s10096-025-05069-w)
Supplement: Supplementary file 2 — Supplementary Material 2 [file 10096_2025_5069_MOESM2_ESM.xlsx]

## Sheet: Supplementary File 1
Supplementary File 1. Overall study characteristics of the Swiss expatriates enrolled in this study (n= 196).
		Intestinal colonization screening results
Characteristic		Overall, n= 196a	Positive, n= 84a	Negative, n= 112a	p-valueb
	Demographic
1	Age	48.0 (38.0, 57.0)	47.5 (36.8, 58.0)	49.0 (38.0, 57.0)	>0.9
2	Gender				0.8
	male	91 (46%)	40 (48%)	51 (46%)
	female	105 (54%)	44 (52%)	61 (54%)
3	Number of people living in your foreign household (including yourself)				0.6
	1	58 (30%)	27 (33%)	31 (28%)
	2	94 (49%)	36 (43%)	58 (53%)
	3	17 (8.8%)	8 (9.6%)	9 (8.2%)
	≥4	24 (12%)	12 (14%)	12 (11%)
	Missing	3	1	2
	Life style
4	Outdoor sports/hobbies in close contact with nature (e.g., fishing, hunting, jogging)				0.059
	No	97 (50%)	48 (58%)	49 (44%)
	Yes	97 (50%)	35 (42%)	62 (56%)
	Missing	2	1	1
5	Diet				0.6
	Omnivore	159 (85%)	65 (83%)	94 (86%)
	Vegetarian	28 (15%)	13 (17%)	15 (14%)
	Missing	9	6	3
6	How many times per week do you usually eat raw meat (not cooked)?				0.7
	0	155 (79%)	67 (81%)	88 (79%)
	≥1	40 (21%)	16 (19%)	24 (21%)
	Missing	1	1	0
7	How many times per week do you usually eat raw fish (not cooked)?				0.4
	0	126 (65%)	56 (68%)	70 (63%)
	≥1	68 (35%)	26 (32%)	42 (38%)
	Missing	2	2	0
8	How many times per day do you usually eat a portion of fresh vegetables and/or fresh fruit?				0.8
	1	50 (26%)	23 (28%)	27 (24%)
	2	67 (34%)	28 (34%)	39 (35%)
	3	36 (18%)	13 (16%)	23 (21%)
	≥4	42 (22%)	19 (23%)	23 (21%)
	Missing	1	1	0
9	How many times per day do you usually eat a portion of fresh cheese and/or dairy products (e.g., yogurt)?				0.8
	0	16 (8.3%)	8 (9.6%)	8 (7.3%)
	1	115 (60%)	50 (60%)	65 (59%)
	≥2	62 (32%)	25 (30%)	37 (34%)
	Missing	3	1	2
10	Regular milk consumption (i.e., ≥1 glass/day)				0.8
	No	140 (72%)	59 (71%)	81 (73%)
	Yes	54 (28%)	24 (29%)	30 (27%)
	Missing	2	1	1
11	Regular tap water consumption				0.002
	No	111 (57%)	58 (70%)	53 (47%)
	Yes	84 (43%)	25 (30%)	59 (53%)
	Missing	1	1	0
12	How many beers (pints of ~0.5 l) do you drink per week?				0.2
	0	98 (50%)	38 (46%)	60 (54%)
	1-7	87 (45%)	38 (46%)	49 (44%)
	≥8	10 (5.1%)	7 (8.4%)	3 (2.7%)
	Missing	1	1	0
13	How many glasses of wine do you drink per week?				0.7
	0	53 (27%)	25 (30%)	28 (25%)
	1-7	128 (66%)	52 (63%)	76 (68%)
	≥8	14 (7.2%)	6 (7.2%)	8 (7.1%)
	Missing	1	1	0
14	How many times per week do you usually have breakfast outside your foreign home?				0.5
	0	137 (71%)	58 (70%)	79 (72%)
	1	36 (19%)	18 (22%)	18 (16%)
	≥2	20 (10%)	7 (8.4%)	13 (12%)
	Missing	3	1	2
15	How many times per week do you usually have lunch outside your foreign home?				0.7
	0	34 (17%)	15 (18%)	19 (17%)
	1	38 (19%)	14 (17%)	24 (21%)
	2	27 (14%)	14 (17%)	13 (12%)
	3	23 (12%)	8 (9.6%)	15 (13%)
	≥4	73 (37%)	32 (39%)	41 (37%)
	Missing	1	1	0
16	How many times per week do you usually have dinner outside your foreign home?				0.011
	0	16 (8.2%)	7 (8.5%)	9 (8.0%)
	1	66 (34%)	18 (22%)	48 (43%)
	2	52 (27%)	30 (37%)	22 (20%)
	3	39 (20%)	20 (24%)	19 (17%)
	≥4	21 (11%)	7 (8.5%)	14 (13%)
	Missing	2	2	0
17	Pets in your foreign home				0.9
	No	143 (74%)	60 (73%)	83 (74%)
	Yes	51 (26%)	22 (27%)	29 (26%)
	Missing	2	2	0
18	How many pets do you have at home?				0.2
	0	143 (74%)	60 (73%)	83 (74%)
	1	26 (13%)	8 (9.8%)	18 (16%)
	≥2	25 (13%)	14 (17%)	11 (9.8%)
	Missing	2	2	0
19	Pet(s) hospitalized for >1 day and/or treated with antibiotics in the last year				>0.9
	No	184 (96%)	78 (96%)	106 (96%)
	Yes	7 (3.7%)	3 (3.7%)	4 (3.6%)
	Missing	5	3	2
	Work & travelling
20	Working for a Swiss Embassy				0.7
	Yes	132 (68%)	58 (70%)	74 (66%)
	No	21 (11%)	7 (8.4%)	14 (13%)
	No, but I am a relative/partner of an embassy employee	42 (22%)	18 (22%)	24 (21%)
	Missing	1	1	0
21	Language				>0.9
	English	170 (98%)	70 (99%)	100 (98%)
	Other	3 (1.7%)	1 (1.4%)	2 (2.0%)
	Missing	23	13	10
22	Continent				<0.001
	Europe	51 (26%)	11 (13%)	40 (36%)
	Africa	66 (34%)	32 (39%)	34 (30%)
	Americas	17 (8.7%)	5 (6.0%)	12 (11%)
	Asia	61 (31%)	35 (42%)	26 (23%)
	Missing	1	1	0
23	Years spent in the current foreign city	1.7 (1.0, 2.6)	1.9 (1.1, 2.7)	1.6 (0.8, 2.6)	0.2
	Missing	2	1	1
24	Lived in other countries in the last 5 years				0.8
	No	44 (23%)	18 (22%)	26 (23%)
	Yes	150 (77%)	64 (78%)	86 (77%)
	Missing	2	2	0
25	Number of other countries where you have lived in the last 5 years				0.2
	1	80 (53%)	37 (58%)	43 (50%)
	2	41 (27%)	20 (31%)	21 (24%)
	3	14 (9.3%)	3 (4.7%)	11 (13%)
	≥4	15 (10%)	4 (6.3%)	11 (13%)
	Missing	46	20	26
26	Visit of other countries for >2 days in the last year				0.6
	No	53 (27%)	21 (25%)	32 (29%)
	Yes	142 (73%)	62 (75%)	80 (71%)
	Missing	1	1	0
27	Number of other countries visited for >2 days last year				0.8
	0	53 (28%)	21 (26%)	32 (29%)
	1	49 (26%)	22 (27%)	27 (25%)
	2	40 (21%)	15 (18%)	25 (23%)
	3	22 (11%)	9 (11%)	13 (12%)
	4	15 (7.8%)	8 (9.8%)	7 (6.4%)
	≥5	13 (6.8%)	7 (8.5%)	6 (5.5%)
	Missing	4	2	2
28	Planning to return to Switzerland for holidays in the next year				0.7
	No	8 (4.1%)	4 (4.8%)	4 (3.6%)
	Yes	186 (96%)	79 (95%)	107 (96%)
	Missing	2	1	1
29	Where do you usually stay when you return to Switzerland?				0.033
	I am a guest of relatives	86 (44%)	46 (55%)	40 (36%)
	I am a guest of friends	18 (9.2%)	8 (9.6%)	10 (8.9%)
	Own home	79 (41%)	26 (31%)	53 (47%)
	Other	12 (6.2%)	3 (3.6%)	9 (8.0%)
	Missing	1	1	0
	Health characteristics
30	Hospitalization(s) during the last 2 years				0.3
	No	175 (90%)	76 (93%)	99 (88%)
	Yes	19 (9.8%)	6 (7.3%)	13 (12%)
	Missing	2	2	0
31	How many hospitalization(s) during the last 2 years?				0.3
	0	175 (90%)	76 (93%)	99 (88%)
	≥1	19 (9.8%)	6 (7.3%)	13 (12%)
	Missing	2	2	0
32	Antibiotic intake during the last year				0.095
	No	128 (66%)	49 (59%)	79 (71%)
	Yes	67 (34%)	34 (41%)	33 (29%)
	Missing	1	1	0
33	How many times did you take antibiotic during the last year?				0.2
	0	128 (66%)	49 (60%)	79 (71%)
	1	47 (24%)	23 (28%)	24 (22%)
	≥2	18 (9.3%)	10 (12%)	8 (7.2%)
	Missing	3	2	1
34	Chronic disease(s) affecting the gastro-intestinal tract				0.3
	No	176 (90%)	77 (93%)	99 (88%)
	Yes	19 (9.7%)	6 (7.2%)	13 (12%)
	Missing	1	1	0
35	Constant intake of stomach antacids or acid reducers				0.4
	No	187 (97%)	79 (95%)	108 (98%)
	Yes	6 (3.1%)	4 (4.8%)	2 (1.8%)
	Missing	3	1	2
36	Diarrhea in the last 3 months				0.3
	No	96 (49%)	37 (45%)	59 (53%)
	Yes	99 (51%)	46 (55%)	53 (47%)
	Missing	1	1	0
	a Median (IQR); n (%)
	b Wilcoxon rank sum test (categorical variables); Pearson’s Chi-squared test (continuous variables)
