# Supplementary material for: Epidemiology and risk factors of expatriates returning to Switzerland colonized at the intestinal level with multidrug-resistant Enterobacterales
Source: Eur J Clin Microbiol Infect Dis. 2025 Feb 14;44(4):1007–14. doi: 10.1007/s10096-025-05069-w (PMC11947073; doi:10.1007/s10096-025-05069-w)
Supplement: Supplementary file 3 — Supplementary Material 3 [file 10096_2025_5069_MOESM3_ESM.xlsx]

## Sheet: Supplementary File 2
Supplementary File 2. Risk factors for the intestinal colonization with MDR-Ent in Swiss expatriates. Significant risk factors (OR > 1, 95% CIs not spanning 1, and p<0.05) are highlighted in grey.
		Crude			Adjusted (adj)
Characteristic		OR crudea	95% CIa	p-value	OR adja	95% CIa	p-value
1	Age	1	0.97, 1.03	0.9	0.99	0.96, 1.02	0.6
2	Gender			0.6			0.7
	male	—	—		—	—
	female	0.84	0.44, 1.58		1.16	0.56, 2.44
3	Number of people living in your foreign household (including yourself)			0.7			0.5
	1	—	—		—	—
	2	0.75	0.35, 1.60		0.62	0.26, 1.48
	3	1.16	0.34, 3.94		1.09	0.28, 4.22
	≥4	1.22	0.40, 3.68		0.38	0.10, 1.50
4	Outdoor sports/hobbies in close contact with nature (e.g., fishing, hunting, jogging)			0.13			0.2
	No	—	—		—	—
	Yes	0.61	0.32, 1.16		0.63	0.30, 1.30
5	Working for a Swiss Embassy			>0.9			0.9
	Yes	—	—		—	—
	No	0.81	0.27, 2.44		0.94	0.26, 3.40
	No, but I am a relative/partner of an embassy employee	1.05	0.49, 2.27		1.24	0.53, 2.91
6	Continent			0.003			0.039
	Europe	—	—		—	—
	Africa	3.55	1.42, 8.85		3.39	1.04, 11.0
	Americas	1.5	0.41, 5.56		1.14	0.24, 5.44
	Asia	4.95	2.00, 12.3		4.7	1.47, 15.0
7	Years spent in the current foreign city	0.97	0.90, 1.05	0.4	0.97	0.89, 1.05	0.5
8	Lived in other countries in the last 5 years			>0.9			0.5
	No	—	—		—	—
	Yes	1.02	0.48, 2.16		0.75	0.33, 1.73
9	Number of other countries visited for >2 days last year			0.9			0.6
	0	—	—		—	—
	1	1.24	0.51, 3.01		1.38	0.51, 3.74
	2	0.99	0.38, 2.58		0.96	0.34, 2.73
	3	1.1	0.35, 3.42		0.99	0.28, 3.56
	4	1.79	0.50, 6.42		2.18	0.55, 8.61
	≥5	1.87	0.48, 7.30		3.31	0.70, 15.7
10	Diet			0.8			0.3
	Omnivore	—	—		—	—
	Vegetarian	1.14	0.45, 2.91		1.68	0.60, 4.69
11	How many times per week do you usually eat raw meat (not cooked)?			>0.9			>0.9
	0	—	—		—	—
	≥1	1	0.45, 2.22		1.02	0.40, 2.62
12	How many times per week do you usually eat raw fish (not cooked)?			0.6			0.8
	0	—	—		—	—
	≥1	0.84	0.41, 1.70		0.89	0.37, 2.12
13	How many times per day do you usually eat a portion of fresh vegetables and/or fresh fruit?			0.8			0.9
	1	—	—		—	—
	2	0.82	0.36, 1.86		1.04	0.41, 2.68
	3	0.62	0.23, 1.67		1.14	0.38, 3.43
	≥4	0.93	0.36, 2.39		1.54	0.52, 4.52
14	How many times per day do you usually eat a portion of fresh cheese and/or dairy products (e.g., yogurt)?			>0.9			>0.9
	0	—	—		—	—
	1	0.89	0.28, 2.85		1.04	0.29, 3.69
	≥2	0.8	0.23, 2.77		1.09	0.28, 4.20
15	Regular milk consumption (i.e., ≥1 glass/day)			0.7			0.8
	No	—	—		—	—
	Yes	1.18	0.57, 2.45		0.92	0.41, 2.09
16	How many beers (pints of ~0.5 l) do you drink per week?			0.2			0.4
	0	—	—		—	—
	1-7	1.18	0.61, 2.29		1.31	0.63, 2.70
	≥8	4.7	0.92, 24.0		3.36	0.59, 19.2
17	How many glasses of wine do you drink per week?			0.6			0.5
	0	—	—		—	—
	1-7	0.7	0.34, 1.46		0.63	0.27, 1.46
	≥8	0.75	0.19, 2.93		0.63	0.14, 2.70
18	How many times per week do you usually have breakfast outside your foreign home?			0.5			0.3
	0	—	—		—	—
	1	1.15	0.49, 2.72		0.59	0.21, 1.66
	≥2	0.56	0.18, 1.74		0.39	0.10, 1.56
19	How many times per week do you usually have lunch outside your foreign home?			0.7			0.8
	0	—	—		—	—
	1	0.73	0.25, 2.09		0.76	0.23, 2.49
	2	1.31	0.42, 4.14		0.85	0.23, 3.10
	3	0.55	0.16, 1.92		0.42	0.10, 1.70
	≥4	0.86	0.34, 2.21		0.84	0.28, 2.57
20	How many times per week do you usually have dinner outside your foreign home?			0.028			0.12
	0	—	—		—	—
	1	0.33	0.08, 1.27		0.34	0.08, 1.48
	2	1.2	0.31, 4.65		1.07	0.25, 4.53
	3	0.89	0.22, 3.67		0.91	0.20, 4.14
	≥4	0.33	0.06, 1.78		0.5	0.08, 3.05
21	How many hospitalization(s) during the last 2 years?			0.2			0.2
	0	—	—		—	—
	≥1	0.45	0.14, 1.46		0.46	0.12, 1.72
22	How many times did you take antibiotic during the last year?			0.4			0.3
	0	—	—		—	—
	1	1.29	0.60, 2.77		1.8	0.77, 4.19
	≥2	1.96	0.65, 5.89		1.81	0.55, 5.95
23	Chronic disease(s) affecting the gastro-intestinal tract			0.12			0.14
	No	—	—		—	—
	Yes	0.36	0.10, 1.31		0.32	0.07, 1.43
24	Constant intake of stomach antacids or acid reducers			0.3			0.2
	No	—	—		—	—
	Yes	3.02	0.43, 20.9		4.44	0.51, 38.5
25	Diarrhea in the last 3 months			0.6			>0.9
	No	—	—		—	—
	Yes	1.18	0.62, 2.26		0.97	0.47, 2.00
26	How many pets do you have at home?			0.2			0.4
	0	—	—		—	—
	1	0.59	0.21, 1.62		0.54	0.18, 1.62
	≥2	1.86	0.70, 4.95		1.32	0.44, 3.94
27	Pet(s) hospitalized for >1 day and/or treated with antibiotics in the last year			0.8			>0.9
	No	—	—		—	—
	Yes	1.25	0.23, 6.96		0.95	0.14, 6.28
	a OR = Odds Ratio, CI = Confidence Interval
		Crude
	Excluded risk factor from multivariate model	OR crudea	95% CIa	p-value
	Regular tap water consumption			0.006
	No	—	—
	Yes	0.4	0.21, 0.77
