# Supplementary material for: Epidemiology and risk factors of expatriates returning to Switzerland colonized at the intestinal level with multidrug-resistant Enterobacterales
Source: Eur J Clin Microbiol Infect Dis. 2025 Feb 14;44(4):1007–14. doi: 10.1007/s10096-025-05069-w (PMC11947073; doi:10.1007/s10096-025-05069-w)
Supplement: Supplementary file 4 — Supplementary Material 4 [file 10096_2025_5069_MOESM4_ESM.xlsx]

## Sheet: Supplementary File 3
Supplementary File 3. Robustness of the multivariable model. Variables included in the multivariate model are highlighted in grey.
Predictors		p-value (crude logistic regression)a	Bootstrap inclusion frequency (%)b
1	Age	0.9	0
2	Gender	0.6	33.7
3	Number of people living in your foreign household (including yourself)	0.7	29.7
4	Outdoor sports/hobbies in close contact with nature (e.g., fishing, hunting, jogging)	0.13	32.7
5	Working for a Swiss Embassy	>0.9	21.8
6	Continent	0.003	87.2
7	Years spent in the current foreign city	0.4	0
8	Lived in other countries in the last 5 years	>0.9	20.7
9	Number of other countries visited for >2 days last year	0.9	26.1
10	Diet	0.8	15.3
11	How many times per week do you usually eat raw meat (not cooked)?	>0.9	27.4
12	How many times per week do you usually eat raw fish (not cooked)?	0.6	18.3
13	How many times per day do you usually eat a portion of fresh vegetables and/or fresh fruit?	0.8	29.1
14	How many times per day do you usually eat a portion of fresh cheese and/or dairy products (e.g., yogurt)?	>0.9	26.9
15	Regular milk consumption (i.e., ≥1 glass/day)	0.7	28.4
16	How many beers (pints of ~0.5 l) do you drink per week?	0.2	62
17	How many glasses of wine do you drink per week?	0.6	27.6
18	How many times per week do you usually have breakfast outside your foreign home?	0.5	41
19	How many times per week do you usually have lunch outside your foreign home?	0.7	40.5
20	How many times per week do you usually have dinner outside your foreign home?	0.028	95.3
21	How many hospitalization(s) during the last 2 years?	0.2	70
22	How many times did you take antibiotic during the last year?	0.4	38.8
23	Chronic disease(s) affecting the gastro-intestinal tract	0.12	78.8
24	Constant intake of stomach antacids or acid reducers	0.3	30.5
25	Diarrhea in the last 3 months	0.6	21.6
26	How many pets do you have at home?	0.2	65.3
27	Pet(s) hospitalized for >1 day and/or treated with antibiotics in the last year	0.8	21.3
	a See Supplementary File 2 for the associated crude ORs and 95% CIs.
	b 1000 bootstrap re-sampling iterations.
