# Supplementary material for: Epidemiology and risk factors of expatriates returning to Switzerland colonized at the intestinal level with multidrug-resistant Enterobacterales
Source: Eur J Clin Microbiol Infect Dis. 2025 Feb 14;44(4):1007–14. doi: 10.1007/s10096-025-05069-w (PMC11947073; doi:10.1007/s10096-025-05069-w)
Supplement: Supplementary file 5 — Supplementary Material 5 [file 10096_2025_5069_MOESM5_ESM.xlsx]

## Sheet: Supplementary File 4
Supplementary File 4. Antimicrobial susceptibility and genomic profile of 119 strains isolated from 83 intestinal colonization screening-positive Swiss expats living abroad.
							MICs (mg/L)f
Continent (country)	Samplea	Strainb	Species IDc	ST	Phylogroupd	Selectione	P/T4	TIM2	TAZ	FOT	FEP	AZT	IMI	MERO	DOR	ETP	GEN	TOB	AMI	CIP	LEVO	COL	POL	DOX	MIN	TGC	SXT	MDRg	Main ESBLs/AmpCsh	Polymyxin resistance mechanismi
Europe (Germany)	S2-GER-03	S2-GER-03-A	E. coli	ST73	B2	Col-R	≤8/4	≤16/2	≤1	≤1	≤1	≤2	≤1	≤1	≤0.12	≤0.25	≤1	≤1	≤4	≤0.25	≤1	>4	>4	≤2	≤2	≤0.25	≤0.5/9.5	No	None	MgrB (V8A); PhoP (I44L); PhoQ (R6H); PmrA (S29G, T31S, I128N, G144S); PmrB (H2R, E123D, E159V, D283G, V351I)
Europe (Netherlands)	S2-NED-01	S2-NED-01-A	E. coli	ST357	B2	Col-R	≤8/4	≤16/2	≤1	≤1	≤1	≤2	≤1	≤1	≤0.12	≤0.25	≤1	≤1	≤4	≤0.25	≤1	>4	>4	≤2	≤2	≤0.25	≤0.5/9.5	No	None	MgrB (V8A); PhoP (I44L); PmrA (S29G, T31S, G53V); PmrB (H2R, E123D, D283G, V351I)
Europe (Serbia)	S1-SRB-02	S1-SRB-02-B	E. coli	ST69	D	3GC-R	≤8/4	≤16/2	2	8	≤1	4	≤1	≤1	≤0.12	≤0.25	≤1	≤1	≤4	≤0.25	≤1	≤0.25	0.5	≤2	≤2	≤0.25	≤0.5/9.5	No	CTX-M-15	None
Europe (Serbia)	S2-SRB-01	S2-SRB-01-F	E. coli	ST69	D	Col-R	≤8/4	≤16/2	≤1	≤1	≤1	≤2	≤1	≤1	≤0.12	≤0.25	≤1	≤1	≤4	≤0.25	≤1	>4	>4	≤2	≤2	≤0.25	≤0.5/9.5	No	None	PhoP (I44L); PhoQ (S138T, A482T); PmrA (S29G); PmrB (H2R, T92P, S138N, D283G)
Europe (Spain)	S1-ESP-02	S1-ESP-02-A	E. coli	ST1193	B2	3GC-R	≤8/4	≤16/2	4	32	≤1	8	≤1	≤1	≤0.12	≤0.25	>8	>8	≤4	>2	8	≤0.25	≤0.25	16	4	≤0.25	>4/76	Yes	CTX-M-15	None
Europe (Spain)	S1-ESP-03	S1-ESP-03-A	E. coli	ST69	D	3GC-R	≤8/4	≤16/2	2	16	≤1	4	≤1	≤1	≤0.12	≤0.25	≤1	≤1	≤4	≤0.25	≤1	≤0.25	≤0.25	≤2	≤2	≤0.25	≤0.5/9.5	No	CTX-M-15	None
Europe (Spain)	S2-ESP-02	S2-ESP-02-A	C. freundii	ST22	Non Escherichia	3GC-R	≤8/4	32/2	≤1	8	≤1	≤2	≤1	≤1	≤0.12	≤0.25	>8	4	≤4	>2	≤1	≤0.25	0.5	16	16	≤0.25	>4/76	Yes	CTX-M-3, CMY-48	None
Europe (Switzerland)	S1-CHI-01	S1-CHI-01-A	E. coli	ST69	D	3GC-R	≤8/4	≤16/2	≤1	4	≤1	≤2	≤1	≤1	≤0.12	≤0.25	≤1	≤1	≤4	≤0.25	≤1	≤0.25	≤0.25	8	≤2	≤0.25	>4/76	No	CTX-M-15	None
Europe (Switzerland)	S2-CAM-03	S2-CAM-03-A	E. coli	ST452	B2	Col-R	≤8/4	≤16/2	≤1	≤1	≤1	≤2	≤1	≤1	≤0.12	≤0.25	≤1	≤1	≤4	≤0.25	≤1	>4	>4	>16	4	≤0.25	≤0.5/9.5	No	None	MgrB (V8A); PhoP (I44L); PhoQ (R6H); PmrA (S29G, T31S, I128N, G144S); PmrB (H2R, P94L, E123D, D283G, V286I, V351I)
Europe (Switzerland)		S2-CAM-03-C	E. coli	ST38	D	3GC-R	≤8/4	32/2	≤1	16	4	4	≤1	≤1	≤0.12	≤0.25	≤1	≤1	≤4	≤0.25	≤1	≤0.25	0.5	≤2	≤2	≤0.25	≤0.5/9.5	No	CTX-M-14	None
Europe (Switzerland)	S2-CAM-05	S2-CAM-05-A	E. coli	ST6396	A	3GC-R	≤8/4	≤16/2	4	16	≤1	4	≤1	≤1	≤0.12	≤0.25	≤1	≤1	≤4	0.5	≤1	≤0.25	≤0.25	8	≤2	≤0.25	>4/76	No	CTX-M-27, DHA-1	None
Europe (Switzerland)	S2-JOR-03	S2-JOR-03-C	E. coli	ST1303	A	3GC-R	≤8/4	≤16/2	2	8	≤1	≤2	≤1	≤1	≤0.12	≤0.25	≤1	≤1	≤4	2	2	≤0.25	≤0.25	8	≤2	≤0.25	≤0.5/9.5	No	CTX-M-15	None
Africa (Burkina Faso)	S2-BUR-01	S2-BUR-01-B	E. coli	ST117	G	3GC-R	≤8/4	≤16/2	16	>32	8	>16	≤1	≤1	≤0.12	≤0.25	≤1	≤1	≤4	≤0.25	≤1	≤0.25	≤0.25	16	4	≤0.25	≤0.5/9.5	No	CTX-M-55	None
Africa (Burundi)	S1-BDI-01	S1-BDI-01-A	E. coli	ST5614	B1	3GC-R	≤8/4	≤16/2	2	8	≤1	4	≤1	≤1	≤0.12	≤0.25	4	4	≤4	0.5	≤1	≤0.25	≤0.25	16	4	0.5	>4/76	Yes	CTX-M-15	None
Africa (Burundi)		S1-BDI-01-B	E. coli	ST131	B2	Col-R	≤8/4	≤16/2	≤1	≤1	≤1	≤2	≤1	≤1	≤0.12	≤0.25	2	4	≤4	≤0.25	≤1	>4	>4	>16	4	≤0.25	>4/76	Yes	None	MgrB (V8A); PhoP (I44L); PmrA (S29G, T31S)
Africa (Burundi)	S1-BDI-02	S1-BDI-02-A	E. coli	ST429	B2	3GC-R	≤8/4	≤16/2	8	2	≤1	16	≤1	≤1	≤0.12	≤0.25	≤1	≤1	≤4	≤0.25	≤1	≤0.25	0.5	4	≤2	≤0.25	>4/76	Yes	SHV-5	None
Africa (Burundi)	S2-BDI-02	S2-BDI-02-A	E. coli	ST295	B1	Col-R	≤8/4	≤16/2	≤1	≤1	≤1	≤2	≤1	≤1	≤0.12	≤0.25	≤1	≤1	≤4	≤0.25	≤1	>4	>4	8	≤2	≤0.25	≤0.5/9.5	No	None	PhoP (I44L); PmrA (S29G); PmrB (D283G, D312N, Y358N)
Africa (Burundi)		S2-BDI-02-C	E. coli	ST429	B2	3GC-R	≤8/4	≤16/2	8	2	>16	≤2	≤1	≤1	≤0.12	≤0.25	≤1	≤1	≤4	≤0.25	≤1	≤0.25	≤0.25	≤2	≤2	≤0.25	4/76	No	SHV-5	None
Africa (D. R. Congo)	S2-TAN-03	S2-TAN-03-B	E. coli	ST394	D	3GC-R	≤8/4	32/2	8	>32	8	16	≤1	≤1	≤0.12	≤0.25	≤1	≤1	≤4	2	2	≤0.25	0.5	8	≤2	≤0.25	>4/76	Yes	CTX-M-15	None
Africa (Ethiopia)	S1-ETH-02	S1-ETH-02-A	E. coli	ST450	A	3GC-R	≤8/4	≤16/2	≤1	16	≤1	8	≤1	≤1	≤0.12	≤0.25	≤1	≤1	≤4	>2	8	≤0.25	≤0.25	8	≤2	≤0.25	>4/76	Yes	CTX-M-15	None
Africa (Ethiopia)		S1-ETH-02-C	E. coli	ST131	B2	3GC-R	≤8/4	≤16/2	8	>32	8	>16	≤1	≤1	≤0.12	≤0.25	≤1	≤1	≤4	≤0.25	≤1	≤0.25	≤0.25	>16	8	≤0.25	>4/76	Yes	CTX-M-15	None
Africa (Ethiopia)	S1-ETH-03	S1-ETH-03-A	E. coli	ST59	F	3GC-R	≤8/4	≤16/2	≤1	8	≤1	≤2	≤1	≤1	≤0.12	≤0.25	≤1	≤1	≤4	≤0.25	≤1	≤0.25	≤0.25	≤2	≤2	≤0.25	≤0.5/9.5	No	CTX-M-15	None
Africa (Ethiopia)	S1-ETH-04	S1-ETH-04-C	E. coli	ST394	D	3GC-R	≤8/4	≤16/2	≤1	16	4	4	≤1	≤1	≤0.12	≤0.25	≤1	≤1	≤4	≤0.25	≤1	≤0.25	≤0.25	≤2	≤2	≤0.25	≤0.5/9.5	No	CTX-M-3	None
Africa (Ethiopia)	S1-ETH-05	S1-ETH-05-B	E. coli	ST349	D	3GC-R	≤8/4	≤16/2	≤1	16	≤1	4	≤1	≤1	≤0.12	≤0.25	≤1	≤1	≤4	≤0.25	≤1	≤0.25	0.5	≤2	≤2	≤0.25	>4/76	No	CTX-M-15	None
Africa (Ethiopia)		S1-ETH-05-C	E. coli	ST120	B1	3GC-R	≤8/4	32/2	4	32	≤1	16	≤1	≤1	≤0.12	≤0.25	≤1	≤1	≤4	≤0.25	≤1	≤0.25	≤0.25	8	4	≤0.25	>4/76	Yes	CTX-M-15	None
Africa (Ethiopia)	S1-ETH-06	S1-ETH-06-A	E. coli	ST13823	A	3GC-R	≤8/4	≤16/2	≤1	8	≤1	≤2	≤1	≤1	≤0.12	≤0.25	≤1	≤1	≤4	≤0.25	≤1	≤0.25	≤0.25	≤2	≤2	≤0.25	>4/76	No	CTX-M-15	None
Africa (Ethiopia)	S2-ETH-03	S2-ETH-03-A	E. coli	ST10	A	3GC-R	≤8/4	64/2	16	>32	8	>16	≤1	≤1	≤0.12	≤0.25	>8	4	≤4	>2	8	≤0.25	0.5	8	≤2	≤0.25	>4/76	Yes	CTX-M-15	None
Africa (Ethiopia)		S2-ETH-03-B	E. coli	ST10	A	3GC-R	≤8/4	≤16/2	2	8	≤1	≤2	≤1	≤1	≤0.12	≤0.25	≤1	≤1	≤4	2	2	≤0.25	0.5	≤2	≤2	≤0.25	≤0.5/9.5	No	CTX-M-15	None
Africa (Ethiopia)		S2-ETH-03-C	E. coli	ST46	A	3GC-R	≤8/4	32/2	8	>32	4	16	≤1	≤1	≤0.12	≤0.25	≤1	≤1	≤4	0.5	≤1	≤0.25	0.5	8	≤2	≤0.25	>4/76	Yes	CTX-M-15	None
Africa (Ivory Coast)	S1-IVC-02	S1-IVC-02-A	E. coli	ST10	A	3GC-R	≤8/4	≤16/2	≤1	8	≤1	8	≤1	≤1	≤0.12	≤0.25	≤1	8	≤4	>2	>8	≤0.25	≤0.25	>16	16	≤0.25	2/38	Yes	CTX-M-24	None
Africa (Kenya)	S1-KEN-03	S1-KEN-03-A	E. coli	ST5614	B1	3GC-R	≤8/4	≤16/2	≤1	8	≤1	4	≤1	≤1	≤0.12	≤0.25	≤1	≤1	≤4	≤0.25	≤1	≤0.25	≤0.25	8	≤2	≤0.25	>4/76	No	CTX-M-15	None
Africa (Kenya)		S1-KEN-03-C	E. coli	ST5614	B1	Carba-R	≤8/4	≤16/2	8	32	≤1	16	≤1	≤1	≤0.12	≤0.25	≤1	≤1	≤4	≤0.25	≤1	≤0.25	1	8	≤2	≤0.25	>4/76	Yes	CTX-M-15	None
Africa (Kenya)	S1-KEN-04	S1-KEN-04-A	E. coli	ST5614	B1	3GC-R	≤8/4	≤16/2	2	8	≤1	4	≤1	≤1	≤0.12	≤0.25	≤1	≤1	≤4	≤0.25	≤1	≤0.25	≤0.25	16	≤2	0.5	>4/76	No	CTX-M-15	None
Africa (Kenya)	S1-KEN-05	S1-KEN-05-A	E. coli	ST131	B2	3GC-R	≤8/4	≤16/2	2	16	≤1	4	≤1	≤1	≤0.12	≤0.25	≤1	≤1	≤4	>2	>8	≤0.25	0.5	8	≤2	≤0.25	>4/76	Yes	CTX-M-27	None
Africa (Kenya)	S1-KEN-06	S1-KEN-06-A	E. coli	ST450	A	3GC-R	≤8/4	≤16/2	2	16	≤1	>16	≤1	≤1	≤0.12	≤0.25	≤1	4	≤4	>2	8	≤0.25	≤0.25	8	≤2	≤0.25	>4/76	Yes	CTX-M-15	None
Africa (Kenya)		S1-KEN-06-B	E. coli	ST450	A	3GC-R	≤8/4	≤16/2	2	32	≤1	8	≤1	≤1	≤0.12	≤0.25	≤1	≤1	≤4	>2	8	≤0.25	≤0.25	8	≤2	≤0.25	>4/76	Yes	CTX-M-15	None
Africa (Kenya)	S1-KEN-07	S1-KEN-07-A	E. coli	ST1193	B2	3GC-R	≤8/4	32/2	8	>32	8	16	≤1	≤1	≤0.12	≤0.25	≤1	≤1	≤4	>2	8	≤0.25	≤0.25	>16	8	≤0.25	>4/76	Yes	CTX-M-15	None
Africa (Kenya)	S1-KEN-09	S1-KEN-09-A	E. coli	ST44	A	3GC-R	≤8/4	64/2	16	>32	8	>16	≤1	≤1	≤0.12	≤0.25	≤1	8	≤4	>2	>8	≤0.25	≤0.25	>16	16	≤0.25	>4/76	Yes	CTX-M-15	None
Africa (Kenya)		S1-KEN-09-B	E. coli	ST648	F	3GC-R	≤8/4	≤16/2	16	>32	8	>16	≤1	≤1	≤0.12	≤0.25	≤1	≤1	≤4	>2	>8	≤0.25	≤0.25	>16	16	≤0.25	≤0.5/9.5	Yes	CTX-M-15	None
Africa (Kenya)	S2-HAI-02	S2-HAI-02-B	A. hydrophila	ST721	Non Escherichia	Col-R	16/4	128/2	2	16	≤1	≤2	≤1	≤1	≤0.12	≤0.25	≤1	4	≤4	≤0.25	≤1	1	1	≤2	≤2	0.5	≤0.5/9.5	Yes	ImiH, CepH, OXA-724	MCR-3-like
Africa (Kenya)		S2-HAI-02-C	E. kobei	NA	Non Escherichia	Col-R	≤8/4	≤16/2	≤1	≤1	≤1	≤2	≤1	≤1	≤0.12	≤0.25	≤1	≤1	≤4	≤0.25	≤1	>4	>4	4	4	≤0.25	≤0.5/9.5	No	None	PmrB (Q168P, N233T)
Africa (Kenya)	S2-KEN-07	S2-KEN-07-A	E. coli	ST1193	B2	3GC-R	≤8/4	≤16/2	8	>32	8	>16	≤1	≤1	≤0.12	≤0.25	≤1	≤1	≤4	>2	8	≤0.25	0.5	≤2	≤2	≤0.25	≤0.5/9.5	Yes	CTX-M-15	None
Africa (Kenya)		S2-KEN-07-B	E. coli	ST1193	B2	Col-R	≤8/4	≤16/2	≤1	≤1	≤1	≤2	≤1	≤1	≤0.12	≤0.25	≤1	≤1	≤4	>2	8	>4	>4	>16	4	≤0.25	>4/76	Yes	None	MgrB (V8A); PhoP (I44L); PmrA (S29G, T31S, L105P, I128N, G144S); PmrB (H2R, E123D, D283G, V351I)
Africa (Kenya)	S2-KEN-08	S2-KEN-08-A	E. coli	ST167	A	3GC-R	≤8/4	≤16/2	16	>32	8	>16	≤1	≤1	≤0.12	≤0.25	>8	4	≤4	>2	>8	≤0.25	≤0.25	>16	16	≤0.25	>4/76	Yes	CTX-M-15	None
Africa (Nigeria)	S1-NGR-02	S1-NGR-02-A	E. coli	ST2332	A	3GC-R	≤8/4	≤16/2	4	32	4	8	≤1	≤1	≤0.12	≤0.25	≤1	≤1	≤4	≤0.25	≤1	≤0.25	≤0.25	8	≤2	≤0.25	>4/76	Yes	CTX-M-15	None
Africa (Nigeria)	S2-NGR-02	S2-NGR-02-A	E. coli	ST3268	D	3GC-R	≤8/4	≤16/2	8	32	4	16	≤1	≤1	≤0.12	≤0.25	≤1	≤1	≤4	≤0.25	≤1	≤0.25	≤0.25	≤2	≤2	≤0.25	≤0.5/9.5	No	CTX-M-15	None
Africa (Nigeria)		S2-NGR-02-B	K. variicola	ST981	Non Escherichia	3GC-R	≤8/4	128/2	2	16	≤1	4	≤1	≤1	≤0.12	≤0.25	>8	4	≤4	0.5	≤1	0.5	1	>16	16	0.5	>4/76	Yes	CTX-M-14, LAP-2, LEN16	None
Africa (Rwanda)	S2-IND-05	S2-IND-05-B	E. coli	ST1284	A	3GC-R	≤8/4	64/2	>16	>32	16	>16	≤1	≤1	≤0.12	≤0.25	≤1	≤1	≤4	>2	>8	≤0.25	≤0.25	>16	16	≤0.25	>4/76	Yes	CTX-M-15	None
Africa (Senegal)	S1-SEN-01	S1-SEN-01-A	E. coli	ST219	E	3GC-R	≤8/4	≤16/2	2	16	≤1	4	≤1	≤1	≤0.12	≤0.25	≤1	≤1	≤4	≤0.25	≤1	≤0.25	0.5	8	≤2	≤0.25	>4/76	No	CTX-M-15	None
Africa (Senegal)	S2-SEN-01	S2-SEN-01-B	E. coli	ST442	B1	3GC-R	≤8/4	≤16/2	4	32	4	8	≤1	≤1	≤0.12	≤0.25	>8	4	≤4	≤0.25	≤1	≤0.25	0.5	8	4	≤0.25	>4/76	Yes	CTX-M-14	None
Africa (Sudan)	S1-SUD-01	S1-SUD-01-A	E. coli	ST15576	A	3GC-R	≤8/4	≤16/2	≤1	8	≤1	4	≤1	≤1	≤0.12	≤0.25	≤1	≤1	≤4	≤0.25	≤1	≤0.25	≤0.25	≤2	≤2	≤0.25	1/19	No	CTX-M-15	None
Africa (Sudan)	S2-SUD-01	S2-SUD-01-A	E. coli	ST69	D	3GC-R	≤8/4	≤16/2	4	32	4	8	≤1	≤1	≤0.12	≤0.25	≤1	≤1	≤4	1	≤1	≤0.25	≤0.25	>16	16	≤0.25	2/38	Yes	CTX-M-15	None
Africa (Tanzania)	S1-TAN-03	S1-TAN-03-A	E. coli	ST1196	B1	Col-R	≤8/4	≤16/2	≤1	≤1	≤1	≤2	≤1	≤1	≤0.12	≤0.25	≤1	≤1	≤4	>2	8	>4	>4	8	8	≤0.25	4/76	No	None	MCR-1.1
Africa (Tanzania)	S2-TAN-01	S2-TAN-01-A	E. coli	ST34	A	3GC-R	≤8/4	64/2	8	>32	4	16	≤1	≤1	≤0.12	≤0.25	4	4	≤4	0.5	≤1	≤0.25	≤0.25	8	≤2	≤0.25	>4/76	Yes	CTX-M-15	None
Africa (Tanzania)		S2-TAN-01-B	E. coli	ST361	A	3GC-R	≤8/4	≤16/2	8	16	≤1	16	≤1	≤1	≤0.12	≤0.25	4	4	≤4	≤0.25	≤1	≤0.25	≤0.25	8	≤2	≤0.25	>4/76	Yes	CTX-M-15	None
Africa (Tanzania)		S2-TAN-01-C	E. coli	ST1196	B1	Col-R	≤8/4	≤16/2	≤1	≤1	≤1	≤2	≤1	≤1	≤0.12	≤0.25	4	4	≤4	>2	>8	>4	>4	>16	4	≤0.25	>4/76	Yes	None	MCR-1.1
Africa (Tanzania)		S2-TAN-01-D	E. coli	ST48	A	Col-R	≤8/4	≤16/2	≤1	8	≤1	4	≤1	≤1	≤0.12	≤0.25	4	4	≤4	1	≤1	>4	>4	16	4	≤0.25	>4/76	Yes	CTX-M-55	MCR-1.1
Africa (Tanzania)	S2-TAN-02	S2-TAN-02-A	E. coli	ST34	A	3GC-R	≤8/4	64/2	8	>32	4	16	≤1	≤1	≤0.12	≤0.25	4	8	8	1	≤1	≤0.25	≤0.25	8	≤2	≤0.25	>4/76	Yes	CTX-M-15	None
Africa (Zimbabwe)	S1-ZIM-01	S1-ZIM-01-A	E. coli	ST69	D	3GC-R	≤8/4	≤16/2	4	16	≤1	8	≤1	≤1	≤0.12	≤0.25	≤1	≤1	≤4	0.5	≤1	≤0.25	≤0.25	>16	8	≤0.25	>4/76	Yes	CTX-M-15	None
Africa (Zimbabwe)		S1-ZIM-01-B	E. coli	ST69	D	3GC-R	≤8/4	≤16/2	2	32	≤1	8	≤1	≤1	≤0.12	≤0.25	≤1	≤1	≤4	0.5	≤1	≤0.25	0.5	>16	8	1	>4/76	Yes	CTX-M-15	None
Asia (Bangladesh)	S1-BAN-02	S1-BAN-02-A	E. coli	ST394	D	3GC-R	≤8/4	≤16/2	8	16	≤1	8	≤1	≤1	≤0.12	≤0.25	≤1	≤1	≤4	≤0.25	≤1	≤0.25	≤0.25	4	≤2	≤0.25	1/19	No	CTX-M-15, DHA-1	None
Asia (Cambodia)	S1-CAM-01	S1-CAM-01-A	E. coli	ST1114	A	3GC-R	≤8/4	≤16/2	2	8	≤1	4	≤1	≤1	≤0.12	≤0.25	≤1	≤1	≤4	≤0.25	≤1	≤0.25	≤0.25	≤2	≤2	≤0.25	>4/76	No	CTX-M-15	None
Asia (Cambodia)		S1-CAM-01-B	E. coli	ST196	B1	Col-R	≤8/4	≤16/2	≤1	≤1	≤1	≤2	≤1	≤1	≤0.12	≤0.25	≤1	≤1	≤4	≤0.25	≤1	4	4	16	4	≤0.25	≤0.5/9.5	No	None	MCR-1.1
Asia (Cambodia)		S1-CAM-01-C	E. coli	ST218	A	Col-R	≤8/4	≤16/2	≤1	4	≤1	≤2	≤1	≤1	≤0.12	≤0.25	4	>8	≤4	≤0.25	≤1	4	4	8	≤2	≤0.25	≤0.5/9.5	Yes	CTX-M-14	MCR-1.1
Asia (Cambodia)	S1-CAM-02	S1-CAM-02-A	E. coli	ST1136	B1	3GC-R	≤8/4	≤16/2	4	16	≤1	≤2	≤1	≤1	≤0.12	≤0.25	≤1	≤1	≤4	≤0.25	≤1	≤0.25	≤0.25	8	≤2	≤0.25	>4/76	No	CTX-M-27, DHA-1	None
Asia (Cambodia)	S1-CAM-04	S1-CAM-04-A	E. coli	ST165	A	Col-R	≤8/4	≤16/2	≤1	≤1	≤1	≤2	≤1	≤1	≤0.12	≤0.25	≤1	≤1	≤4	≤0.25	≤1	4	4	8	≤2	≤0.25	>4/76	No	None	MCR-1.1
Asia (Cambodia)		S1-CAM-04-B	E. coli	ST1114	A	Col-R	≤8/4	≤16/2	≤1	≤1	≤1	≤2	≤1	≤1	≤0.12	≤0.25	>8	2	≤4	≤0.25	≤1	>4	>4	16	8	≤0.25	>4/76	Yes	None	MCR-1.1
Asia (Cambodia)		S1-CAM-04-C	E. coli	ST69	D	3GC-R	≤8/4	≤16/2	≤1	32	≤1	4	≤1	≤1	≤0.12	≤0.25	≤1	≤1	≤4	≤0.25	≤1	≤0.25	≤0.25	8	≤2	≤0.25	>4/76	No	CTX-M-27	None
Asia (Cambodia)	S2-CAM-01	S2-CAM-01-A	C. freundii	ST22	Non Escherichia	3GC-R	16/4	32/2	≤1	8	≤1	≤2	≤1	≤1	≤0.12	≤0.25	>8	8	≤4	>2	≤1	≤0.25	0.5	>16	16	≤0.25	>4/76	Yes	CTX-M-3, CMY-48	None
Asia (Cambodia)		S2-CAM-01-C	E. coli	ST131	B2	3GC-R	≤8/4	≤16/2	4	16	≤1	8	≤1	≤1	≤0.12	≤0.25	≤1	≤1	≤4	>2	>8	≤0.25	≤0.25	8	≤2	≤0.25	>4/76	Yes	CTX-M-27, DHA-1	None
Asia (Cambodia)	S2-CAM-02	S2-CAM-02-A	E. coli	ST1136	B1	3GC-R	≤8/4	≤16/2	4	16	≤1	≤2	≤1	≤1	≤0.12	≤0.25	≤1	≤1	≤4	≤0.25	≤1	≤0.25	≤0.25	8	≤2	0.5	>4/76	No	CTX-M-27, DHA-1	None
Asia (Cambodia)		S2-CAM-02-B	E. coli	ST131	B2	3GC-R	≤8/4	32/2	≤1	4	≤1	4	≤1	≤1	≤0.12	≤0.25	≤1	>8	8	>2	>8	≤0.25	≤0.25	8	≤2	0.5	>4/76	Yes	CTX-M-15	None
Asia (China)	S1-CHI-03	S1-CHI-03-B	C. freundii	ST22	Non Escherichia	3GC-R	≤8/4	32/2	≤1	8	≤1	4	≤1	≤1	≤0.12	≤0.25	>8	8	≤4	>2	≤1	≤0.25	0.5	>16	16	≤0.25	>4/76	Yes	CTX-M-3, CMY-48	None
Asia (China)	S2-CHI-01	S2-CHI-01-A	E. coli	ST2144	B1	3GC-R	≤8/4	≤16/2	16	2	≤1	16	≤1	≤1	≤0.12	≤0.25	≤1	≤1	≤4	≤0.25	≤1	≤0.25	0.5	>16	>16	8	>4/76	Yes	SHV-12	None
Asia (China)		S2-CHI-01-B	E. coli	ST48	A	3GC-R	≤8/4	≤16/2	≤1	2	≤1	≤2	≤1	≤1	≤0.12	≤0.25	≤1	≤1	≤4	≤0.25	≤1	≤0.25	0.5	4	≤2	≤0.25	>4/76	No	CTX-M-14	None
Asia (India)	S1-IND-01	S1-IND-01-A	E. coli	ST616	B1	3GC-R	≤8/4	≤16/2	≤1	8	≤1	4	≤1	≤1	≤0.12	≤0.25	≤1	≤1	≤4	≤0.25	≤1	≤0.25	≤0.25	≤2	≤2	≤0.25	>4/76	No	CTX-M-15	None
Asia (India)		S1-IND-01-B	E. coli	ST131	B2	3GC-R	≤8/4	≤16/2	8	>32	8	16	≤1	≤1	≤0.12	≤0.25	≤1	≤1	≤4	>2	>8	≤0.25	≤0.25	≤2	≤2	≤0.25	>4/76	Yes	CTX-M-15	None
Asia (India)	S1-IND-02	S1-IND-02-A	E. coli	ST648	F	3GC-R	≤8/4	>128/2	>16	>32	>16	>16	≤1	≤1	≤0.12	≤0.25	>8	8	≤4	>2	>8	≤0.25	≤0.25	>16	8	≤0.25	>4/76	Yes	CTX-M-15, DHA-1	None
Asia (India)	S1-IND-04	S1-IND-04-A	E. coli	ST31	D	3GC-R	≤8/4	64/2	2	16	≤1	8	≤1	≤1	≤0.12	≤0.25	≤1	≤1	≤4	≤0.25	≤1	≤0.25	≤0.25	>16	8	0.5	>4/76	Yes	CTX-M-15	None
Asia (India)	S1-IND-05	S1-IND-05-A	E. coli	ST617	A	3GC-R	≤8/4	32/2	8	32	4	>16	≤1	≤1	≤0.12	≤0.25	≤1	8	8	>2	>8	≤0.25	≤0.25	≤2	≤2	0.5	≤0.5/9.5	Yes	CTX-M-15	None
Asia (India)	S1-IND-07	S1-IND-07-A	E. ruysiae	ST5792	cladeIV	3GC-R	≤8/4	≤16/2	2	16	≤1	4	≤1	≤1	≤0.12	≤0.25	≤1	≤1	≤4	1	2	≤0.25	≤0.25	16	≤2	≤0.25	>4/76	Yes	CTX-M-15	None
Asia (India)	S1-IND-08	S1-IND-08-A	E. coli	ST761	A	3GC-R	≤8/4	≤16/2	4	>32	≤1	8	≤1	≤1	≤0.12	≤0.25	≤1	≤1	≤4	≤0.25	≤1	≤0.25	≤0.25	8	≤2	≤0.25	≤0.5/9.5	No	CTX-M-15	None
Asia (India)		S1-IND-08-B	E. coli	ST12637	E	3GC-R	≤8/4	≤16/2	≤1	16	≤1	4	≤1	≤1	≤0.12	≤0.25	≤1	≤1	≤4	≤0.25	≤1	≤0.25	≤0.25	≤2	≤2	≤0.25	>4/76	No	CTX-M-15	None
Asia (India)	S2-IND-01	S2-IND-01-C	R. electrica	NA	Non Escherichia	Col-R	≤8/4	≤16/2	≤1	≤1	≤1	≤2	≤1	≤1	≤0.12	≤0.25	≤1	≤1	≤4	≤0.25	≤1	>4	>4	≤2	≤2	0.5	≤0.5/9.5	No	None	R. electrica genotypic profile consistent with intrinsic resistance to polymyxins.
Asia (India)		S2-IND-01-D	E. coli	ST504	B2	3GC-R	≤8/4	≤16/2	≤1	8	≤1	≤2	≤1	≤1	≤0.12	≤0.25	≤1	≤1	≤4	≤0.25	≤1	≤0.25	0.5	8	≤2	≤0.25	>4/76	No	CTX-M-15	None
Asia (India)		S2-IND-01-E	E. coli	ST641	B1	3GC-R	≤8/4	≤16/2	≤1	16	≤1	16	≤1	≤1	≤0.12	≤0.25	2	4	≤4	≤0.25	≤1	≤0.25	≤0.25	≤2	≤2	≤0.25	1/19	Yes	CTX-M-15	None
Asia (India)		S2-IND-01-F	K. pneumoniae	ST16	Non Escherichia	3GC-R	≤8/4	≤16/2	8	16	≤1	16	≤1	≤1	≤0.12	≤0.25	≤1	≤1	≤4	≤0.25	≤1	≤0.25	0.5	≤2	≤2	≤0.25	≤0.5/9.5	No	CTX-M-15, SHV-11	None
Asia (India)	S2-IND-02	S2-IND-02-A	E. coli	ST394	D	3GC-R	≤8/4	≤16/2	4	8	≤1	4	≤1	≤1	≤0.12	≤0.25	≤1	≤1	≤4	≤0.25	≤1	≤0.25	0.5	≤2	≤2	≤0.25	≤0.5/9.5	No	CTX-M-15	None
Asia (India)		S2-IND-02-B	E. coli	ST5614	B1	3GC-R	≤8/4	≤16/2	≤1	8	≤1	4	≤1	≤1	≤0.12	≤0.25	≤1	≤1	≤4	≤0.25	≤1	≤0.25	≤0.25	16	≤2	≤0.25	>4/76	No	CTX-M-15	None
Asia (India)	S2-IND-07	S2-IND-07-A	E. coli	ST38	D	3GC-R	≤8/4	≤16/2	8	>32	8	16	≤1	≤1	≤0.12	≤0.25	≤1	≤1	≤4	≤0.25	≤1	≤0.25	≤0.25	≤2	≤2	≤0.25	≤0.5/9.5	No	CTX-M-15	None
Asia (India)		S2-IND-07-B	E. coli	ST206	A	3GC-R	≤8/4	≤16/2	4	32	≤1	8	≤1	≤1	≤0.12	≤0.25	≤1	≤1	≤4	≤0.25	≤1	≤0.25	≤0.25	8	≤2	≤0.25	>4/76	Yes	CTX-M-15	None
Asia (Indonesia)	S1-INA-02	S1-INA-02-A	E. coli	ST5909	A	3GC-R	≤8/4	≤16/2	≤1	4	≤1	≤2	≤1	≤1	≤0.12	≤0.25	8	8	8	0.5	≤1	≤0.25	≤0.25	8	≤2	≤0.25	>4/76	Yes	CTX-M-14	None
Asia (Indonesia)		S1-INA-02-B	E. coli	ST46	A	3GC-R	≤8/4	≤16/2	4	8	≤1	8	≤1	≤1	≤0.12	≤0.25	8	8	8	≤0.25	≤1	≤0.25	0.5	≤2	≤2	≤0.25	2/38	Yes	CTX-M-15	None
Asia (Indonesia)		S1-INA-02-C	K. pneumoniae	ST1540	Non Escherichia	3GC-R	≤8/4	32/2	8	>32	16	>16	≤1	≤1	≤0.12	≤0.25	>8	>8	8	1	≤1	1	1	≤2	≤2	≤0.25	>4/76	Yes	CTX-M-15, SHV-11	None
Asia (Indonesia)		S1-INA-02-I	E. coli	ST224	B1	Col-R	≤8/4	≤16/2	≤1	≤1	≤1	≤2	≤1	≤1	≤0.12	≤0.25	8	8	8	>2	>8	>4	>4	≤2	≤2	≤0.25	≤0.5/9.5	Yes	None	MCR-1.1
Asia (Indonesia)	S2-INA-02	S2-INA-02-B	E. coli	ST58	B1	3GC-R	≤8/4	≤16/2	8	>32	8	>16	≤1	≤1	≤0.12	≤0.25	>8	8	≤4	≤0.25	≤1	≤0.25	0.5	≤2	≤2	≤0.25	≤0.5/9.5	Yes	CTX-M-55	None
Asia (Israel)	S1-ISR-02	S1-ISR-02-A	E. coli	ST69	D	3GC-R	≤8/4	≤16/2	4	>32	8	>16	≤1	≤1	≤0.12	≤0.25	≤1	≤1	≤4	≤0.25	≤1	≤0.25	≤0.25	>16	8	≤0.25	≤0.5/9.5	No	CTX-M-55	None
Asia (Israel)	S2-ISR-02	S2-ISR-02-A	E. coli	ST69	D	3GC-R	≤8/4	≤16/2	4	>32	4	16	≤1	≤1	≤0.12	≤0.25	≤1	≤1	≤4	≤0.25	≤1	≤0.25	≤0.25	>16	8	≤0.25	1/19	No	CTX-M-55	None
Asia (Jordan)	S1-JOR-02	S1-JOR-02-A	E. coli	ST38	D	3GC-R	≤8/4	32/2	8	>32	4	16	≤1	≤1	≤0.12	≤0.25	≤1	≤1	≤4	≤0.25	≤1	≤0.25	≤0.25	≤2	≤2	≤0.25	≤0.5/9.5	Yes	CTX-M-15	None
Asia (Jordan)	S2-JOR-02	S2-JOR-02-A	E. coli	ST7366	A	3GC-R	≤8/4	≤16/2	≤1	4	≤1	≤2	≤1	≤1	≤0.12	≤0.25	≤1	≤1	≤4	>2	8	≤0.25	0.5	8	≤2	≤0.25	>4/76	Yes	CTX-M-15	None
Asia (Laos)	S1-LAO-01	S1-LAO-01-A	E. coli	ST12637	E	3GC-R	≤8/4	≤16/2	2	16	≤1	8	≤1	≤1	≤0.12	≤0.25	≤1	≤1	≤4	0.5	≤1	≤0.25	≤0.25	16	≤2	≤0.25	≤0.5/9.5	No	CTX-M-15	None
Asia (Myanmar)	S1-MMR-01	S1-MMR-01-A	E. coli	ST10	A	3GC-R	≤8/4	64/2	16	>32	8	>16	≤1	≤1	≤0.12	≤0.25	>8	4	≤4	>2	8	≤0.25	≤0.25	8	≤2	≤0.25	>4/76	Yes	CTX-M-15	None
Asia (Nepal)	S1-NPL-01	S1-NPL-01-A	E. coli	ST38	D	3GC-R	≤8/4	≤16/2	8	32	4	16	≤1	≤1	≤0.12	≤0.25	≤1	≤1	≤4	≤0.25	≤1	≤0.25	0.5	≤2	≤2	≤0.25	≤0.5/9.5	No	CTX-M-15	None
Asia (Nepal)	S1-NPL-02	S1-NPL-02-A	E. coli	ST1193	B2	3GC-R	≤8/4	32/2	8	>32	8	>16	≤1	≤1	≤0.12	≤0.25	≤1	≤1	≤4	>2	8	0.5	≤0.25	≤2	≤2	≤0.25	≤0.5/9.5	Yes	CTX-M-15	None
Asia (Nepal)	S1-NPL-03	S1-NPL-03-A	E. coli	ST2178	B1	3GC-R	≤8/4	32/2	4	32	4	>16	≤1	≤1	≤0.12	≤0.25	≤1	≤1	≤4	>2	>8	≤0.25	0.5	≤2	≤2	≤0.25	≤0.5/9.5	Yes	CTX-M-15	None
Asia (Nepal)	S2-NPL-01	S2-NPL-01-A	E. coli	ST38	D	3GC-R	≤8/4	≤16/2	8	32	4	16	≤1	≤1	≤0.12	≤0.25	≤1	≤1	≤4	≤0.25	≤1	≤0.25	≤0.25	≤2	≤2	≤0.25	≤0.5/9.5	No	CTX-M-15	None
Asia (Nepal)		S2-NPL-01-D	E. coli	ST15577	A	3GC-R	≤8/4	≤16/2	4	32	4	16	≤1	≤1	≤0.12	≤0.25	≤1	≤1	≤4	≤0.25	≤1	≤0.25	0.5	≤2	≤2	≤0.25	≤0.5/9.5	No	CTX-M-15	None
Asia (Russia)	S1-RUS-02	S1-RUS-02-A	E. coli	ST167	A	3GC-R	≤8/4	≤16/2	≤1	16	≤1	8	≤1	≤1	≤0.12	≤0.25	≤1	≤1	≤4	>2	>8	≤0.25	≤0.25	16	4	≤0.25	>4/76	Yes	CTX-M-65	None
Asia (Russia)	S1-RUS-03	S1-RUS-03-A	E. coli	ST616	B1	3GC-R	≤8/4	≤16/2	≤1	8	≤1	4	≤1	≤1	≤0.12	≤0.25	≤1	≤1	≤4	≤0.25	≤1	≤0.25	0.5	≤2	≤2	≤0.25	1/19	No	CTX-M-15	None
Asia (Sri Lanka)	S1-SRL-01	S1-SRL-01-C	E. coli	ST349	D	3GC-R	>64/4	>128/2	>16	>32	≤1	>16	≤1	≤1	≤0.12	≤0.25	≤1	≤1	≤4	≤0.25	≤1	≤0.25	≤0.25	>16	8	≤0.25	≤0.5/9.5	Yes	DHA-1	None
Asia (Sri Lanka)		S1-SRL-01-F	E. coli	ST349	D	Carba-R	≤8/4	128/2	8	2	≤1	≤2	≤1	≤1	≤0.12	≤0.25	≤1	≤1	≤4	≤0.25	≤1	≤0.25	≤0.25	>16	4	≤0.25	≤0.5/9.5	No	DHA-1	None
Asia (Thailand)	S1-THA-01	S1-THA-01-A	E. coli	ST131	B2	3GC-R	≤8/4	≤16/2	≤1	8	≤1	≤2	≤1	≤1	≤0.12	≤0.25	>8	>8	≤4	>2	>8	≤0.25	≤0.25	8	≤2	≤0.25	≤0.5/9.5	Yes	CTX-M-14	None
Asia (Vietnam)	S1-VIE-01	S1-VIE-01-A	E. coli	ST101	B1	3GC-R	≤8/4	≤16/2	4	16	≤1	4	≤1	≤1	≤0.12	≤0.25	≤1	≤1	≤4	≤0.25	≤1	≤0.25	≤0.25	≤2	≤2	≤0.25	≤0.5/9.5	No	CTX-M-15	None
Asia (Vietnam)	S1-VIE-02	S1-VIE-02-A	E. coli	ST641	B1	3GC-R	≤8/4	32/2	4	16	≤1	4	≤1	≤1	≤0.12	≤0.25	≤1	≤1	≤4	≤0.25	≤1	≤0.25	≤0.25	8	≤2	≤0.25	2/38	No	CTX-M-55	None
Americas (Dominican Republic)	S1-DOM-01	S1-DOM-01-A	E. coli	ST219	E	3GC-R	≤8/4	≤16/2	≤1	8	≤1	4	≤1	≤1	≤0.12	≤0.25	≤1	≤1	≤4	≤0.25	≤1	≤0.25	≤0.25	8	≤2	≤0.25	>4/76	No	CTX-M-15	None
Americas (Dominican Republic)	S1-DOM-02	S1-DOM-02-A	C. freundii	ST22	Non Escherichia	3GC-R	≤8/4	64/2	≤1	8	≤1	≤2	≤1	≤1	≤0.12	≤0.25	>8	8	≤4	>2	≤1	≤0.25	0.5	>16	16	≤0.25	>4/76	Yes	CTX-M-3, CMY-48	None
Americas (Dominican Republic)	S2-DOM-02	S2-DOM-02-A	C. freundii	ST212	Non Escherichia	3GC-R	16/4	128/2	>16	32	≤1	>16	≤1	≤1	≤0.12	≤0.25	≤1	≤1	≤4	≤0.25	≤1	≤0.25	0.5	4	4	≤0.25	≤0.5/9.5	Yes	CMY-75-like	None
Americas (Haiti)	S1-HAI-01	S1-HAI-01-A	E. coli	ST4988	A	3GC-R	≤8/4	≤16/2	8	32	4	16	≤1	≤1	≤0.12	≤0.25	≤1	≤1	≤4	>2	>8	≤0.25	≤0.25	16	≤2	≤0.25	≤0.5/9.5	Yes	CTX-M-15	None
Americas (Venezuela)	S1-VEN-01	S1-VEN-01-A	E. coli	ST131	B2	3GC-R	≤8/4	≤16/2	16	32	8	16	≤1	≤1	≤0.12	≤0.25	≤1	≤1	≤4	>2	>8	≤0.25	≤0.25	>16	16	≤0.25	>4/76	Yes	CTX-M-15	None
Note. 3GC-R, third-generation cephalosporin-resistant; Carba-R, carbapenem-resistant; Col-R, colistin-resistant; ID, identification; ST, sequence type; NA, not applicable; mg/L, milligrams per liter; minimum inhibitory concentration, MIC; PT/4, piperacillin-tazobactam constant 4; TIM2, ticarcillin-clavulanate constant 2; TAZ, ceftazidime; FOT, cefotaxime; FEP, cefepime; AZT, aztreonam; GEN, genta…
TOB, tobramycin; AMI, amikacin; CIP, ciprofloxacin; LEVO, levofloxacin; COL, colistin; POL, polymyxin B; DOX, doxycycline; MIN, minocycline; TGC, tigecycline; SXT, trimethoprim-sulfamethoxazole; PRM, polymyxin resistance mechanism.
a Sample IDs corresponding to stool samples that resulted positive after intestinal colonization screening.
b The isolated strain(s) linked to a corresponding sample name.
c Species ID confirmed using whole-genome data (i.e., genome assembly).
d Clermont phylogroup only applicable to Escherichia spp.
e The chromogenic selective agar plates were strains where isolated.
f MICs were interpreted according to the 2024 EUCAST criteria (v14) for Enterobacterales; cells in gray represent MICs with a resistant phenotype interpreted according to the MIC breakpoint criteria; no MIC breakpoints available for POL, DOX and MIN. Antimicrobials are shown in the following order from left to right: penicillins inhibitor combinations (P/T4, TIM2), cephalosporins (TAZ, FOT, FEP),
monobactams (AZT), carbapenems (IMI, MERO, DOR, ETP), aminoglycosides (GEN, TOB, AMI), fluoroquinolones (CIP, LEVO), polymyxins (COL, POL), tetracylines (DOX, MIN, TGC), and sulfonamide combination (SXT).
g An MDR strain (i.e., "Yes") shows non-susceptibility to ≥ 1 agent in ≥ 3 antimicrobial categories.
h Main ESBLS and/or AmpCs associated with the MICs susceptibility phenotype of β-lactams and β-lactamase inhibitor combinations; “-like” corresponds to <100% identity and <100% coverage match to a reference sequence.
i PRMs associated with strains with a polymyxin susceptibility phenotype. Results include the presence of MCRs and point mutations in the polymyxin resistance associated genes encoding MgrB, PhoP/Q, PmrA/B in E. coli and E. kobei.
